# Supplementary material for: Using Smartphones to Monitor Bipolar Disorder Symptoms: A Pilot Study
Source: JMIR Ment Health. 2016 Jan 6;3(1):e2. doi: 10.2196/mental.4560 (PMC4720836; doi:10.2196/mental.4560)
Supplement: Multimedia Appendix 1 [file mental_v3i1e2_app1.zip]

Archive with 5 entries (4 files):
- collect-master.zip
- __MACOSX/
- __MACOSX/._collect-master.zip
- funf-open-sensing-framework-b4c433fe757d.zip
- __MACOSX/._funf-open-sensing-framework-b4c433fe757d.zip
